# Supplementary material for: Stimuli-Responsive Thiomorpholine Oxide-Derived Polymers with Tailored Hydrophilicity and Hemocompatible Properties
Source: Molecules. 2022 Jun 30;27(13):4233. doi: 10.3390/molecules27134233 (PMC9268026; doi:10.3390/molecules27134233)
Supplement: Supplementary file 1 [file molecules-27-04233-s001.zip]

Archive with 1 entries (1 files):
- molecules-1784821-supplementary.pdf
